# Supplementary material for: Improving TB detection among children in routine clinical care through intensified case finding in facility-based child health entry points and decentralized management: A before-and-after study in Nine Sub-Saharan African Countries
Source: PLOS Glob Public Health. 2024 Feb 5;4(2):e0002865. doi: 10.1371/journal.pgph.0002865 (PMC10843113; doi:10.1371/journal.pgph.0002865)
Supplement: S1 Data — (XLSX) [file pgph.0002865.s014.xlsx]

## Sheet: pre-post country NMR by age
	Cases diagnosed (0-4 years old)	Cases diagnosed (5-14 years old)	Month ID (pre-interv<0; interv.>0)	Intervention Status
Cameroon	4	10	-1	pre-intervention
Cote d'Ivoire	4	14	-1	pre-intervention
DRC	32	35	-1	pre-intervention
Kenya	16	5	-1	pre-intervention
Lesotho	3	4	-1	pre-intervention
Malawi	5	8	-1	pre-intervention
Tanzania	17	8	-1	pre-intervention
Uganda	6	1	-1	pre-intervention
Zimbabwe	8	1	-1	pre-intervention
Cameroon	6	8	-2	pre-intervention
Cote d'Ivoire	9	17	-2	pre-intervention
DRC	27	35	-2	pre-intervention
Kenya	22	9	-2	pre-intervention
Lesotho	2	3	-2	pre-intervention
Malawi	1	10	-2	pre-intervention
Tanzania	22	13	-2	pre-intervention
Uganda	1	7	-2	pre-intervention
Zimbabwe	9	1	-2	pre-intervention
Cameroon	6	5	-3	pre-intervention
Cote d'Ivoire	7	10	-3	pre-intervention
DRC	36	35	-3	pre-intervention
Kenya	20	7	-3	pre-intervention
Lesotho	3	7	-3	pre-intervention
Malawi	3	7	-3	pre-intervention
Tanzania	24	20	-3	pre-intervention
Uganda	4	7	-3	pre-intervention
Zimbabwe	2	3	-3	pre-intervention
Cameroon	5	8	-4	pre-intervention
Cote d'Ivoire	18	6	-4	pre-intervention
DRC	40	45	-4	pre-intervention
Kenya	10	6	-4	pre-intervention
Lesotho	1	6	-4	pre-intervention
Malawi	4	7	-4	pre-intervention
Tanzania	31	26	-4	pre-intervention
Uganda	2	3	-4	pre-intervention
Zimbabwe	1	1	-4	pre-intervention
Cameroon	4	13	-5	pre-intervention
Cote d'Ivoire	6	10	-5	pre-intervention
DRC	40	37	-5	pre-intervention
Kenya	7	6	-5	pre-intervention
Lesotho	4	7	-5	pre-intervention
Malawi	4	13	-5	pre-intervention
Tanzania	23	9	-5	pre-intervention
Uganda	4	10	-5	pre-intervention
Zimbabwe	4	1	-5	pre-intervention
Cameroon	4	8	-6	pre-intervention
Cote d'Ivoire	6	15	-6	pre-intervention
DRC	33	51	-6	pre-intervention
Kenya	4	9	-6	pre-intervention
Lesotho	1	8	-6	pre-intervention
Malawi	4	8	-6	pre-intervention
Tanzania	18	11	-6	pre-intervention
Uganda	7	2	-6	pre-intervention
Zimbabwe	10	3	-6	pre-intervention
Cameroon	1	11	-7	pre-intervention
Cote d'Ivoire	4	20	-7	pre-intervention
DRC	28	50	-7	pre-intervention
Kenya	7	5	-7	pre-intervention
Lesotho	2	8	-7	pre-intervention
Malawi	1	9	-7	pre-intervention
Tanzania	12	15	-7	pre-intervention
Uganda	5	1	-7	pre-intervention
Zimbabwe	8	1	-7	pre-intervention
Cameroon	5	14	-8	pre-intervention
Cote d'Ivoire	5	13	-8	pre-intervention
DRC	18	42	-8	pre-intervention
Kenya	4	7	-8	pre-intervention
Lesotho	4	7	-8	pre-intervention
Malawi	3	14	-8	pre-intervention
Tanzania	14	11	-8	pre-intervention
Uganda	0	2	-8	pre-intervention
Zimbabwe	5	7	-8	pre-intervention
Cameroon	4	10	-9	pre-intervention
Cote d'Ivoire	7	17	-9	pre-intervention
DRC	21	41	-9	pre-intervention
Kenya	9	9	-9	pre-intervention
Lesotho	3	7	-9	pre-intervention
Malawi	4	11	-9	pre-intervention
Tanzania	10	10	-9	pre-intervention
Uganda	2	2	-9	pre-intervention
Zimbabwe	7	3	-9	pre-intervention
Cameroon	7	13	-10	pre-intervention
Cote d'Ivoire	13	16	-10	pre-intervention
DRC	23	42	-10	pre-intervention
Kenya	15	9	-10	pre-intervention
Lesotho	2	8	-10	pre-intervention
Malawi	6	13	-10	pre-intervention
Tanzania	9	9	-10	pre-intervention
Uganda	6	6	-10	pre-intervention
Zimbabwe	10	8	-10	pre-intervention
Cameroon	3	7	-11	pre-intervention
Cote d'Ivoire	5	13	-11	pre-intervention
DRC	37	42	-11	pre-intervention
Kenya	8	8	-11	pre-intervention
Lesotho	5	8	-11	pre-intervention
Malawi	7	7	-11	pre-intervention
Tanzania	7	6	-11	pre-intervention
Uganda	5	4	-11	pre-intervention
Zimbabwe	4	4	-11	pre-intervention
Cameroon	4	4	-12	pre-intervention
Cote d'Ivoire	2	11	-12	pre-intervention
DRC	30	36	-12	pre-intervention
Kenya	8	5	-12	pre-intervention
Lesotho	7	7	-12	pre-intervention
Malawi	4	8	-12	pre-intervention
Tanzania	5	6	-12	pre-intervention
Uganda	5	0	-12	pre-intervention
Zimbabwe	7	5	-12	pre-intervention
Cameroon	7	2	1	Intervention pre-COVID-19
Cote d'Ivoire	8	19	1	Intervention pre-COVID-19
DRC	41	56	1	Intervention pre-COVID-19
Kenya	41	10	1	Intervention pre-COVID-19
Lesotho	4	3	1	Intervention pre-COVID-19
Malawi	11	15	1	Intervention pre-COVID-19
Tanzania	37	17	1	Intervention pre-COVID-19
Uganda	7	17	1	Intervention pre-COVID-19
Zimbabwe	5	2	1	Intervention pre-COVID-19
Cameroon	6	19	2	Intervention pre-COVID-19
Cote d'Ivoire	6	13	2	Intervention pre-COVID-19
DRC	39	48	2	Intervention pre-COVID-19
Kenya	16	16	2	Intervention pre-COVID-19
Lesotho	5	6	2	Intervention pre-COVID-19
Malawi	7	22	2	Intervention pre-COVID-19
Tanzania	38	11	2	Intervention pre-COVID-19
Uganda	9	17	2	Intervention pre-COVID-19
Zimbabwe	2	2	2	Intervention pre-COVID-19
Cameroon	3	7	3	Intervention during 1st COVID-19 wave
Cote d'Ivoire	2	5	3	Intervention pre-COVID-19
DRC	32	77	3	Intervention pre-COVID-19
Kenya	24	5	3	Intervention pre-COVID-19
Lesotho	8	7	3	Intervention pre-COVID-19
Malawi	5	17	3	Intervention pre-COVID-19
Tanzania	29	4	3	Intervention pre-COVID-19
Uganda	12	6	3	Intervention pre-COVID-19
Zimbabwe	7	4	3	Intervention pre-COVID-19
Cameroon	5	12	4	Intervention during 1st COVID-19 wave
Cote d'Ivoire	5	11	4	Intervention pre-COVID-19
DRC	35	79	4	Intervention pre-COVID-19
Kenya	12	4	4	Intervention pre-COVID-19
Lesotho	2	6	4	Intervention pre-COVID-19
Malawi	9	21	4	Intervention pre-COVID-19
Tanzania	21	14	4	Intervention pre-COVID-19
Uganda	24	14	4	Intervention pre-COVID-19
Zimbabwe	3	2	4	Intervention pre-COVID-19
Cameroon	2	5	5	Intervention during 1st COVID-19 wave
Cote d'Ivoire	11	29	5	Intervention pre-COVID-19
DRC	46	82	5	Intervention pre-COVID-19
Kenya	11	8	5	Intervention pre-COVID-19
Lesotho	7	6	5	Intervention pre-COVID-19
Malawi	16	18	5	Intervention pre-COVID-19
Tanzania	19	8	5	Intervention pre-COVID-19
Uganda	14	12	5	Intervention pre-COVID-19
Zimbabwe	4	3	5	Intervention pre-COVID-19
Cameroon	6	10	6	Intervention during 1st COVID-19 wave
Cote d'Ivoire	17	13	6	Intervention pre-COVID-19
DRC	49	72	6	Intervention pre-COVID-19
Kenya	6	4	6	Intervention pre-COVID-19
Lesotho	4	6	6	Intervention pre-COVID-19
Malawi	12	14	6	Intervention pre-COVID-19
Tanzania	28	18	6	Intervention pre-COVID-19
Uganda	13	17	6	Intervention pre-COVID-19
Zimbabwe	3	5	6	Intervention pre-COVID-19
Cameroon	6	6	7	Intervention during 1st COVID-19 wave
Cote d'Ivoire	9	19	7	Intervention pre-COVID-19
DRC	44	75	7	Intervention pre-COVID-19
Kenya	17	9	7	Intervention pre-COVID-19
Lesotho	16	4	7	Intervention pre-COVID-19
Malawi	13	14	7	Intervention pre-COVID-19
Tanzania	48	17	7	Intervention pre-COVID-19
Uganda	6	2	7	Intervention during 1st COVID-19 wave
Zimbabwe	4	2	7	Intervention pre-COVID-19
Cameroon	5	8	8	Intervention during 1st COVID-19 wave
Cote d'Ivoire	5	8	8	Intervention during 1st COVID-19 wave
DRC	44	56	8	Intervention pre-COVID-19
Kenya	17	10	8	Intervention pre-COVID-19
Lesotho	4	2	8	Intervention during 1st COVID-19 wave
Malawi	9	16	8	Intervention pre-COVID-19
Tanzania	28	11	8	Intervention during 1st COVID-19 wave
Uganda	12	2	8	Intervention during 1st COVID-19 wave
Zimbabwe	10	2	8	Intervention pre-COVID-19
Cameroon	6	8	9	Intervention after 1st COVID-19 wave
Cote d'Ivoire	2	10	9	Intervention during 1st COVID-19 wave
DRC	57	69	9	Intervention pre-COVID-19
Kenya	18	11	9	Intervention pre-COVID-19
Lesotho	1	2	9	Intervention during 1st COVID-19 wave
Malawi	8	12	9	Intervention pre-COVID-19
Tanzania	24	9	9	Intervention during 1st COVID-19 wave
Uganda	16	4	9	Intervention during 1st COVID-19 wave
Zimbabwe	19	3	9	Intervention pre-COVID-19
Cameroon	15	8	10	Intervention after 1st COVID-19 wave
Cote d'Ivoire	2	9	10	Intervention during 1st COVID-19 wave
DRC	51	87	10	Intervention pre-COVID-19
Kenya	11	16	10	Intervention pre-COVID-19
Lesotho	3	2	10	Intervention during 1st COVID-19 wave
Malawi	20	14	10	Intervention pre-COVID-19
Tanzania	22	21	10	Intervention during 1st COVID-19 wave
Uganda	9	8	10	Intervention during 1st COVID-19 wave
Zimbabwe	16	2	10	Intervention pre-COVID-19
Cameroon	10	14	11	Intervention after 1st COVID-19 wave
Cote d'Ivoire	7	17	11	Intervention during 1st COVID-19 wave
DRC	24	69	11	Intervention pre-COVID-19
Kenya	6	4	11	Intervention during 1st COVID-19 wave
Lesotho	1	2	11	Intervention during 1st COVID-19 wave
Malawi	9	21	11	Intervention pre-COVID-19
Tanzania	30	20	11	Intervention during 1st COVID-19 wave
Uganda	13	4	11	Intervention during 1st COVID-19 wave
Zimbabwe	14	5	11	Intervention pre-COVID-19
Cameroon	7	9	12	Intervention after 1st COVID-19 wave
Cote d'Ivoire	6	11	12	Intervention during 1st COVID-19 wave
DRC	42	45	12	Intervention during 1st COVID-19 wave
Kenya	5	4	12	Intervention during 1st COVID-19 wave
Lesotho	1	6	12	Intervention during 1st COVID-19 wave
Malawi	19	11	12	Intervention pre-COVID-19
Tanzania	23	8	12	Intervention during 1st COVID-19 wave
Uganda	10	9	12	Intervention after 1st COVID-19 wave
Zimbabwe	8	0	12	Intervention during 1st COVID-19 wave
Cameroon	5	10	13	Intervention after 1st COVID-19 wave
Cote d'Ivoire	5	13	13	Intervention after 1st COVID-19 wave
DRC	32	72	13	Intervention during 1st COVID-19 wave
Kenya	8	2	13	Intervention during 1st COVID-19 wave
Lesotho	3	0	13	Intervention after 1st COVID-19 wave
Malawi	8	12	13	Intervention during 1st COVID-19 wave
Tanzania	40	28	13	Intervention after 1st COVID-19 wave
Uganda	16	9	13	Intervention after 1st COVID-19 wave
Zimbabwe	9	1	13	Intervention during 1st COVID-19 wave
Cameroon	6	11	14	Intervention after 1st COVID-19 wave
Cote d'Ivoire	15	18	14	Intervention after 1st COVID-19 wave
DRC	33	61	14	Intervention during 1st COVID-19 wave
Kenya	9	9	14	Intervention during 1st COVID-19 wave
Lesotho	2	1	14	Intervention after 1st COVID-19 wave
Malawi	8	7	14	Intervention during 1st COVID-19 wave
Tanzania	33	21	14	Intervention after 1st COVID-19 wave
Uganda	8	20	14	Intervention after 1st COVID-19 wave
Zimbabwe	12	4	14	Intervention during 1st COVID-19 wave
Cameroon	5	10	15	Intervention after 1st COVID-19 wave
Cote d'Ivoire	4	17	15	Intervention after 1st COVID-19 wave
DRC	36	85	15	Intervention during 1st COVID-19 wave
Kenya	6	4	15	Intervention during 1st COVID-19 wave
Lesotho	2	1	15	Intervention after 1st COVID-19 wave
Malawi	7	7	15	Intervention during 1st COVID-19 wave
Tanzania	29	15	15	Intervention after 1st COVID-19 wave
Uganda	8	13	15	Intervention after 1st COVID-19 wave
Zimbabwe	6	3	15	Intervention during 1st COVID-19 wave
Cameroon	3	13	16	Intervention after 1st COVID-19 wave
Cote d'Ivoire	10	10	16	Intervention after 1st COVID-19 wave
DRC	35	83	16	Intervention during 1st COVID-19 wave
Kenya	12	6	16	Intervention after 1st COVID-19 wave
Lesotho	2	5	16	Intervention after 1st COVID-19 wave
Malawi	3	4	16	Intervention during 1st COVID-19 wave
Tanzania	48	20	16	Intervention after 1st COVID-19 wave
Uganda	14	14	16	Intervention after 1st COVID-19 wave
Zimbabwe	4	4	16	Intervention during 1st COVID-19 wave
Cameroon	9	16	17	Intervention after 1st COVID-19 wave
Cote d'Ivoire	11	18	17	Intervention after 1st COVID-19 wave
DRC	41	93	17	Intervention after 1st COVID-19 wave
Kenya	5	3	17	Intervention after 1st COVID-19 wave
Lesotho	4	3	17	Intervention after 1st COVID-19 wave
Malawi	6	11	17	Intervention during 1st COVID-19 wave
Tanzania	30	7	17	Intervention after 1st COVID-19 wave
Uganda	17	12	17	Intervention after 1st COVID-19 wave
Zimbabwe	5	6	17	Intervention after 1st COVID-19 wave

## Sheet: site level complete period
Country	Facility Name	Healthcare tier category	Num Diagnosed 0-14yo - Baseline	Bact+ during Baseline	Initiated on Tx - Baseline	Successfully treated -Baseline	Nb of months Baseline	Monthly rate per site (MRS) - Baseline	Num Diagnosed 0-14 yo - Intervention	Bact+ during intervention	Initiated on Tx - Intervention	Successfully treated - Intervention	Number of months Interv.	Monthly rate per site (MRS) - Intervention
Cameroon	CAM_Site 1	Health centre / clinic / dispensary	2	2	2	0	12	0.166667	4	3	4	1	18.8384	0.212333
Cameroon	CAM_Site 2	Small hospital (District or lower)	7	2	7	3	12	0.583333	9	2	9	6	28.274	0.318314
Cameroon	CAM_Site 3	Health centre / clinic / dispensary	5	0	5	5	12	0.416667	3	2	3	2	28.3068	0.105981
Cameroon	CAM_Site 4	Small hospital (District or lower)	2	0	2	2	12	0.166667	12	6	12	7	29.2274	0.410574
Cameroon	CAM_Site 5	Small hospital (District or lower)	1	1	1	1	12	0.0833333	21	5	21	15	22.8164	0.920389
Cameroon	CAM_Site 6	Small hospital (District or lower)	9	5	9	5	12	0.75	11	2	11	7	29.2932	0.375514
Cameroon	CAM_Site 7	Small hospital (District or lower)	28	6	28	23	12	2.33333	23	8	23	17	23.8356	0.964943
Cameroon	CAM_Site 8	Small hospital (District or lower)	6	2	6	4	12	0.5	17	6	17	11	23.1781	0.733452
Cameroon	CAM_Site 9	Small hospital (District or lower)	59	8	59	40	12	4.91667	114	34	111	60	22.9479	4.96777
Cameroon	CAM_Site 10	Small hospital (District or lower)	7	1	7	5	12	0.583333	13	1	13	8	25.9397	0.501162
Cameroon	CAM_Site 11	Small hospital (District or lower)	1	0	1	1	12	0.0833333	6	3	6	5	27.5507	0.21778
Cameroon	CAM_Site 12	Central / Reference Hospital	10	1	10	6	12	0.833333	43	9	42	17	27.8466	1.54418
Cameroon	CAM_Site 13	Provincial / Regional Hospital	6	1	6	2	12	0.5	5	1	5	4	25.9726	0.192511
Cameroon	CAM_Site 14	Small hospital (District or lower)	21	2	21	14	12	1.75	46	23	44	30	27.8795	1.64996
Cote d'Ivoire	CIV_Site 1	Health centre / clinic / dispensary	42	16	42	37	12	3.5	66	27	62	49	28.7014	2.29954
Cote d'Ivoire	CIV_Site 2	Health centre / clinic / dispensary	79	21	79	74	12	6.58333	260	92	246	171	25.611	10.1519
Cote d'Ivoire	CIV_Site 3	Health centre / clinic / dispensary	40	7	40	35	12	3.33333	72	23	67	45	29.2274	2.46344
Cote d'Ivoire	CIV_Site 4	Health centre / clinic / dispensary	27	4	27	23	12	2.25	36	7	36	23	23.211	1.55099
Cote d'Ivoire	CIV_Site 5	Health centre / clinic / dispensary	7	1	7	6	12	0.583333	7	1	7	6	28.8329	0.242778
Cote d'Ivoire	CIV_Site 6	Health centre / clinic / dispensary	9	3	9	7	12	0.75	25	1	25	14	25.5452	0.978657
Cote d'Ivoire	CIV_Site 7	Health centre / clinic / dispensary	2	1	2	2	12	0.166667	27	8	26	12	27.2219	0.991848
Cote d'Ivoire	CIV_Site 8	Small hospital (District or lower)	9	5	9	6	12	0.75	25	11	23	18	28.3068	0.883178
Cote d'Ivoire	CIV_Site 9	Small hospital (District or lower)	14	2	14	10	12	1.16667	67	14	62	25	26.7616	2.50358
Cote d'Ivoire	CIV_Site 10	Small hospital (District or lower)	19	2	19	18	12	1.58333	24	5	24	7	26.7288	0.897909
DRC	DRC_Site 1	Health centre / clinic / dispensary	25	4	25	21	12	2.08333	79	28	76	62	28.2411	2.79734
DRC	DRC_Site 2	Small hospital (District or lower)	16	3	16	14	12	1.33333	52	28	50	32	28.1425	1.84774
DRC	DRC_Site 3	Small hospital (District or lower)	102	5	102	96	12	8.5	211	49	205	166	28.1096	7.50634
DRC	DRC_Site 4	Health centre / clinic / dispensary	68	19	68	59	12	5.66667	159	49	158	101	28.011	5.67635
DRC	DRC_Site 5	Health centre / clinic / dispensary	35	7	35	33	12	2.91667	135	70	131	98	28.0767	4.80826
DRC	DRC_Site 6	Health centre / clinic / dispensary	18	1	18	18	12	1.5	119	24	118	93	28.2411	4.21372
DRC	DRC_Site 7	Health centre / clinic / dispensary	24	4	24	23	12	2	126	21	125	86	27.8466	4.52479
DRC	DRC_Site 8	Health centre / clinic / dispensary	23	3	23	19	12	1.91667	147	59	145	100	28.2411	5.20518
DRC	DRC_Site 9	Health centre / clinic / dispensary	36	4	36	35	12	3	149	35	144	120	28.0438	5.31311
DRC	DRC_Site 10	Health centre / clinic / dispensary	38	8	38	33	12	3.16667	261	189	259	195	28.0767	9.29596
DRC	DRC_Site 11	Health centre / clinic / dispensary	22	3	22	20	12	1.83333	116	22	113	84	28.0438	4.13638
DRC	DRC_Site 12	Health centre / clinic / dispensary	23	5	23	18	12	1.91667	109	57	109	80	28.1425	3.87315
DRC	DRC_Site 13	Health centre / clinic / dispensary	39	10	39	30	12	3.25	74	49	74	53	28.2411	2.62029
DRC	DRC_Site 14	Health centre / clinic / dispensary	19	4	19	13	12	1.58333	117	39	115	91	28.2411	4.1429
DRC	DRC_Site 15	Small hospital (District or lower)	50	5	50	50	12	4.16667	257	43	200	78	28.2082	9.11082
DRC	DRC_Site 16	Small hospital (District or lower)	141	4	141	127	12	11.75	209	75	209	113	28.1096	7.43519
DRC	DRC_Site 17	Small hospital (District or lower)	65	7	65	58	12	5.41667	325	51	324	260	28.2411	11.5081
DRC	DRC_Site 18	Health centre / clinic / dispensary	75	8	75	50	12	6.25	255	92	251	196	28.2082	9.03992
DRC	DRC_Site 19	Health centre / clinic / dispensary	18	1	18	13	12	1.5	60	25	59	42	28.2082	2.12704
DRC	DRC_Site 20	Health centre / clinic / dispensary	4	3	4	3	12	0.333333	100	89	99	85	28.2082	3.54507
DRC	DRC_Site 21	Health centre / clinic / dispensary	15	2	15	14	12	1.25	165	65	162	124	28.2411	5.84255
Kenya	KEN_Site 1	Health centre / clinic / dispensary	0	0	0	0	12	0	6	1	6	4	26.926	0.222833
Kenya	KEN_Site 2	Small hospital (District or lower)	175	25	145	92	12	14.5833	478	28	472	283	26.9918	17.7091
Kenya	KEN_Site 3	Health centre / clinic / dispensary	0	0	0	0	12	0	3	2	3	3	26.926	0.111416
Kenya	KEN_Site 4	Health centre / clinic / dispensary	7	1	7	7	12	0.583333	18	3	18	13	26.663	0.675092
Kenya	KEN_Site 5	Small hospital (District or lower)	7	4	7	5	12	0.583333	30	7	30	26	26.9918	1.11145
Kenya	KEN_Site 6	Health centre / clinic / dispensary	2	0	2	2	12	0.166667	10	2	10	8	26.9918	0.370483
Kenya	KEN_Site 7	Health centre / clinic / dispensary	1	0	1	1	12	0.0833333	3	0	3	2	26.9918	0.111145
Kenya	KEN_Site 8	Health centre / clinic / dispensary	4	3	4	4	12	0.333333	4	1	4	3	26.4986	0.150951
Kenya	KEN_Site 9	Health centre / clinic / dispensary	0	0	0	0	12	0	1	0	1	1	26.8932	0.0371842
Kenya	KEN_Site 10	Health centre / clinic / dispensary	9	0	9	7	12	0.75	3	0	3	2	26.9918	0.111145
Kenya	KEN_Site 11	Small hospital (District or lower)	0	0	0	0	12	0	5	0	5	3	26.9589	0.185467
Kenya	KEN_Site 12	Small hospital (District or lower)	3	1	2	2	12	0.25	18	3	18	15	26.9589	0.667683
Kenya	KEN_Site 13	Small hospital (District or lower)	2	2	2	0	12	0.166667	13	4	13	10	26.9589	0.482215
Kenya	KEN_Site 14	Health centre / clinic / dispensary	5	1	5	4	12	0.416667	4	1	4	3	26.6959	0.149836
Lesotho	LES_Site 1	Small hospital (District or lower)	4	1	3	1	12	0.333333	8	2	8	3	24.8877	0.321444
Lesotho	LES_Site 2	Health centre / clinic / dispensary	0	0	0	0	12	0	3	0	3	2	24.8219	0.120861
Lesotho	LES_Site 3	Health centre / clinic / dispensary	2	1	2	1	12	0.166667	1	1	1	1	24.5589	0.0407184
Lesotho	LES_Site 4	Health centre / clinic / dispensary	0	0	0	0	12	0	2	0	2	2	23.737	0.0842567
Lesotho	LES_Site 5	Health centre / clinic / dispensary	3	2	3	2	12	0.25	7	5	7	6	24.9205	0.280893
Lesotho	LES_Site 6	Small hospital (District or lower)	10	1	10	10	12	0.833333	19	5	19	12	24.4603	0.77677
Lesotho	LES_Site 7	Small hospital (District or lower)	12	0	12	10	12	1	33	3	33	20	24.789	1.33123
Lesotho	LES_Site 8	Small hospital (District or lower)	4	0	4	3	12	0.333333	4	2	4	2	24.4603	0.16353
Lesotho	LES_Site 9	Health centre / clinic / dispensary	6	4	6	5	12	0.5	6	2	6	5	24.789	0.242042
Lesotho	LES_Site 10	Health centre / clinic / dispensary	2	0	2	2	12	0.166667	9	1	9	6	22.6521	0.397315
Lesotho	LES_Site 11	Small hospital (District or lower)	2	2	2	2	12	0.166667	14	2	11	7	24.9205	0.561785
Lesotho	LES_Site 12	Small hospital (District or lower)	42	4	42	37	12	3.5	27	13	27	13	24.8548	1.08631
Lesotho	LES_Site 13	Health centre / clinic / dispensary	0	0	0	0	12	0	2	0	2	1	23.7699	0.0841402
Lesotho	LES_Site 14	Health centre / clinic / dispensary	2	2	2	1	12	0.166667	6	2	6	5	24.5589	0.244311
Lesotho	LES_Site 15	Small hospital (District or lower)	11	0	11	9	12	0.916667	20	0	19	13	24.4603	0.817652
Lesotho	LES_Site 16	Health centre / clinic / dispensary	4	0	3	2	12	0.333333	1	0	1	1	23.0795	0.0433286
Lesotho	LES_Site 17	Small hospital (District or lower)	8	4	8	8	12	0.666667	19	5	19	12	24.3616	0.779915
Lesotho	LES_Site 18	Small hospital (District or lower)	5	3	5	5	12	0.416667	24	8	24	11	24.2301	0.990502
Malawi	MWI_Site 1	Health centre / clinic / dispensary	6	0	6	6	12	0.5	44	12	44	43	29.8849	1.47231
Malawi	MWI_Site 2	Small hospital (District or lower)	3	0	3	3	12	0.25	2	0	2	2	29.5233	0.0677431
Malawi	MWI_Site 3	Health centre / clinic / dispensary	3	0	3	3	12	0.25	19	2	19	14	29.6219	0.641417
Malawi	MWI_Site 4	Small hospital (District or lower)	13	1	13	12	12	1.08333	35	15	34	27	29.7205	1.17764
Malawi	MWI_Site 5	Small hospital (District or lower)	7	1	7	5	12	0.583333	63	4	62	51	29.7205	2.11975
Malawi	MWI_Site 6	Small hospital (District or lower)	11	0	11	9	12	0.916667	53	2	51	32	29.2274	1.81337
Malawi	MWI_Site 7	Health centre / clinic / dispensary	12	0	12	11	12	1	23	0	22	18	29.8849	0.769619
Malawi	MWI_Site 8	Small hospital (District or lower)	25	0	25	24	12	2.08333	66	5	66	57	29.9507	2.20362
Malawi	MWI_Site 9	Small hospital (District or lower)	12	6	12	12	12	1	19	4	18	14	29.8521	0.636472
Malawi	MWI_Site 10	Small hospital (District or lower)	0	0	0	0	12	0	40	6	38	30	29.2603	1.36704
Malawi	MWI_Site 11	Health centre / clinic / dispensary	7	0	7	6	12	0.583333	35	0	34	29	29.7205	1.17764
Malawi	MWI_Site 12	Small hospital (District or lower)	30	0	30	22	12	2.5	78	20	77	64	29.6877	2.62735
Malawi	MWI_Site 13	Health centre / clinic / dispensary	2	0	2	0	12	0.166667	12	1	12	10	29.7534	0.403315
Malawi	MWI_Site 14	Small hospital (District or lower)	6	0	6	5	12	0.5	73	6	68	46	29.7205	2.45621
Malawi	MWI_Site 15	Small hospital (District or lower)	24	3	24	12	12	2	69	40	67	46	29.8849	2.30886
Tanzania	TZA_Site 1	Health centre / clinic / dispensary	4	0	4	3	12	0.333333	33	0	33	29	24.4603	1.34913
Tanzania	TZA_Site 2	Health centre / clinic / dispensary	1	0	1	0	12	0.0833333	17	1	17	13	24.9863	0.680373
Tanzania	TZA_Site 3	Health centre / clinic / dispensary	3	0	3	1	12	0.25	24	0	24	18	24.9863	0.960526
Tanzania	TZA_Site 4	Small hospital (District or lower)	45	1	41	27	12	3.75	114	14	114	73	27.9123	4.08422
Tanzania	TZA_Site 5	Health centre / clinic / dispensary	5	1	5	4	12	0.416667	75	12	75	56	28.537	2.62817
Tanzania	TZA_Site 6	Health centre / clinic / dispensary	1	1	1	1	12	0.0833333	67	8	67	52	27.8137	2.40888
Tanzania	TZA_Site 7	Health centre / clinic / dispensary	8	8	8	7	12	0.666667	27	2	20	18	24.9205	1.08344
Tanzania	TZA_Site 8	Small hospital (District or lower)	7	2	7	7	12	0.583333	77	8	77	66	27.7479	2.77498
Tanzania	TZA_Site 9	Small hospital (District or lower)	29	3	26	5	12	2.41667	116	11	115	79	27.6493	4.1954
Tanzania	TZA_Site 10	Small hospital (District or lower)	63	0	52	42	12	5.25	55	14	55	43	27.9123	1.97046
Tanzania	TZA_Site 11	Small hospital (District or lower)	75	1	56	49	12	6.25	75	14	67	60	27.8466	2.69333
Tanzania	TZA_Site 12	Health centre / clinic / dispensary	3	2	3	2	12	0.25	52	7	52	38	24	2.16667
Tanzania	TZA_Site 13	Small hospital (District or lower)	19	7	15	6	12	1.58333	106	3	105	82	28.011	3.78423
Tanzania	TZA_Site 14	Small hospital (District or lower)	16	2	14	5	12	1.33333	48	1	48	31	27.9781	1.71563
Tanzania	TZA_Site 15	Small hospital (District or lower)	9	0	8	0	12	0.75	95	2	95	58	24.4274	3.88908
Tanzania	TZA_Site 16	Health centre / clinic / dispensary	0	0	0	0	12	0	18	0	18	10	24.9205	0.722296
Tanzania	TZA_Site 17	Small hospital (District or lower)	27	7	24	13	12	2.25	135	9	135	120	28.011	4.81954
Tanzania	TZA_Site 18	Health centre / clinic / dispensary	12	3	12	8	12	1	40	6	40	33	26.1699	1.52848
Tanzania	TZA_Site 19	Small hospital (District or lower)	1	0	1	0	12	0.0833333	48	12	48	43	28.1096	1.7076
Tanzania	TZA_Site 20	Small hospital (District or lower)	8	4	8	6	12	0.666667	27	9	25	22	27.2877	0.989458
Uganda	UGA_Site 1	Health centre / clinic / dispensary	1	0	1	1	12	0.0833333	6	0	6	5	23.9671	0.250343
Uganda	UGA_Site 2	Health centre / clinic / dispensary	1	0	1	1	12	0.0833333	15	1	15	6	24	0.625
Uganda	UGA_Site 3	Small hospital (District or lower)	0	0	0	0	12	0	8	1	8	5	24.9863	0.320175
Uganda	UGA_Site 4	Health centre / clinic / dispensary	4	0	4	1	12	0.333333	9	6	9	7	22.9808	0.391631
Uganda	UGA_Site 5	Small hospital (District or lower)	7	5	7	5	12	0.583333	11	3	11	8	24.0986	0.456457
Uganda	UGA_Site 6	Health centre / clinic / dispensary	3	0	3	2	12	0.25	14	1	14	11	23.9342	0.584936
Uganda	UGA_Site 7	Health centre / clinic / dispensary	2	0	2	2	12	0.166667	33	1	32	24	24	1.375
Uganda	UGA_Site 8	Health centre / clinic / dispensary	0	0	0	0	12	0	8	0	8	6	20.8767	0.383202
Uganda	UGA_Site 9	Small hospital (District or lower)	6	0	6	3	12	0.5	31	3	29	14	24	1.29167
Uganda	UGA_Site 10	Health centre / clinic / dispensary	0	0	0	0	12	0	61	40	60	37	23.9014	2.55215
Uganda	UGA_Site 11	Health centre / clinic / dispensary	3	0	3	2	12	0.25	26	0	26	15	22.8493	1.13789
Uganda	UGA_Site 12	Provincial / Regional Hospital	49	4	48	30	12	4.08333	94	3	94	58	22.2904	4.21706
Uganda	UGA_Site 13	Health centre / clinic / dispensary	1	1	1	1	12	0.0833333	38	3	38	28	24.526	1.54937
Uganda	UGA_Site 14	Health centre / clinic / dispensary	1	0	1	1	12	0.0833333	27	0	27	19	24	1.125
Uganda	UGA_Site 15	Health centre / clinic / dispensary	10	4	10	10	12	0.833333	38	1	38	31	22.9808	1.65355
Uganda	UGA_Site 16	Health centre / clinic / dispensary	2	0	2	2	12	0.166667	20	1	20	15	23.9014	0.836772
Uganda	UGA_Site 17	Health centre / clinic / dispensary	0	0	0	0	12	0	13	3	13	8	23.737	0.547669
Uganda	UGA_Site 18	Health centre / clinic / dispensary	0	0	0	0	12	0	32	2	32	18	24.1973	1.32246
Uganda	UGA_Site 19	Health centre / clinic / dispensary	2	0	2	1	12	0.166667	10	2	10	5	23.4411	0.426601
Zimbabwe	ZIM_Site 1	Small hospital (District or lower)	42	0	42	39	12	3.5	23	6	23	12	24.9863	0.920504
Zimbabwe	ZIM_Site 2	Health centre / clinic / dispensary	2	0	2	2	12	0.166667	5	2	5	3	21.1726	0.236154
Zimbabwe	ZIM_Site 3	Small hospital (District or lower)	17	1	17	14	12	1.41667	41	2	40	19	30.937	1.32527
Zimbabwe	ZIM_Site 4	Health centre / clinic / dispensary	3	0	3	3	12	0.25	130	24	130	103	30.8384	4.21553
Zimbabwe	ZIM_Site 5	Health centre / clinic / dispensary	0	0	0	0	12	0	2	1	2	1	14.0712	0.142134
Zimbabwe	ZIM_Site 6	Health centre / clinic / dispensary	0	0	0	0	12	0	7	4	7	2	30.9041	0.226507
Zimbabwe	ZIM_Site 7	Health centre / clinic / dispensary	1	0	1	1	12	0.0833333	3	3	3	3	19.5616	0.153361
Zimbabwe	ZIM_Site 8	Health centre / clinic / dispensary	5	1	5	4	12	0.416667	14	7	14	12	30.8384	0.45398
Zimbabwe	ZIM_Site 9	Central / Reference Hospital	24	3	22	0	12	2	4	2	3	1	26.1041	0.153233
Zimbabwe	ZIM_Site 10	Health centre / clinic / dispensary	7	2	7	5	12	0.583333	15	7	15	10	29.7205	0.504701
Zimbabwe	ZIM_Site 11	Health centre / clinic / dispensary	4	0	4	3	12	0.333333	25	6	25	13	30.8384	0.810679
Zimbabwe	ZIM_Site 12	Health centre / clinic / dispensary	1	0	1	1	12	0.0833333	3	0	2	2	14.5973	0.205518
Zimbabwe	ZIM_Site 13	Small hospital (District or lower)	7	2	7	2	12	0.583333	23	6	22	10	30.8384	0.745824

## Sheet: Entry points
Country	Entry point	# 0-14 y/o individuals screened during intervention	Presumptive TB cases identified	Presumptive TB cases investigated	Diagnosed with TB	Initiated on TB treatment
Cameroon	OPD	37936	13353	1087	154	151
Cameroon	IPD	37296	12170	1341	112	109
Cameroon	MCH	75121	2598	32	2	2
Cameroon	Nutrition	561	106	0	0	0
Cameroon	HIV clinic	5405	356	346	39	39
Cameroon	Undocumented	2455	159	6	3	3
Cameroon	HCI	1622	729	729	17	17
Cote d'Ivoire	OPD	55731	4969	2522	576	548
Cote d'Ivoire	IPD	0	0	0	0	0
Cote d'Ivoire	MCH	45316	133	0	0	0
Cote d'Ivoire	Nutrition	0	0	0	0	0
Cote d'Ivoire	HIV clinic	0	0	0	0	0
Cote d'Ivoire	Undocumented	89	89	89	18	17
Cote d'Ivoire	HCI	4105	91	91	15	13
DRC	OPD	66062	5849	4517	2243	2159
DRC	IPD	5739	617	284	145	142
DRC	MCH	119259	284	28	7	7
DRC	Nutrition	823	197	132	108	107
DRC	HIV clinic	1421	94	94	43	43
DRC	Undocumented	124	122	122	91	89
DRC	HCI	22100	1235	1235	588	579
Kenya	OPD	60432	36127	1471	246	245
Kenya	IPD	4278	2334	332	213	209
Kenya	MCH	96621	35532	364	75	75
Kenya	Nutrition	7499	1898	38	17	17
Kenya	HIV clinic	5960	247	247	21	21
Kenya	Undocumented	12	12	12	0	0
Kenya	HCI	2075	165	165	24	23
Lesotho	OPD	52189	1440	725	112	108
Lesotho	IPD	4825	108	118	30	30
Lesotho	MCH	58656	177	35	5	5
Lesotho	Nutrition	0	0	0	0	0
Lesotho	HIV clinic	4437	138	138	32	32
Lesotho	Undocumented	4678	96	67	7	7
Lesotho	HCI	1876	232	232	19	19
Malawi	OPD	305150	2544	2297	286	279
Malawi	IPD	26979	703	891	251	247
Malawi	MCH	129587	683	282	22	20
Malawi	Nutrition	9947	182	148	17	15
Malawi	HIV clinic	19786	425	234	33	32
Malawi	Undocumented	265	46	11	5	5
Malawi	HCI	1557	185	185	17	16
Tanzania	OPD	142114	3608	1928	473	463
Tanzania	IPD	13688	1398	1559	279	275
Tanzania	MCH	286218	1532	905	168	164
Tanzania	Nutrition	0	0	0	0	0
Tanzania	HIV clinic	1314	433	433	67	66
Tanzania	Undocumented	5042	647	382	192	192
Tanzania	HCI	1738	159	159	70	70
Uganda	OPD	61994	3174	2507	250	247
Uganda	IPD	1552	186	145	36	35
Uganda	MCH	66306	320	139	13	13
Uganda	Nutrition	1395	29	19	16	16
Uganda	HIV clinic	6327	1033	1017	147	147
Uganda	Undocumented	220	176	114	16	16
Uganda	HCI	261	46	46	16	16
Zimbabwe	OPD	48107	1895	938	121	119
Zimbabwe	IPD	453	53	512	31	30
Zimbabwe	MCH	69634	740	473	37	37
Zimbabwe	Nutrition	0	0	0	0	0
Zimbabwe	HIV clinic	1385	234	234	46	45
Zimbabwe	Undocumented	5195	298	191	33	33
Zimbabwe	HCI	484	211	211	27	27
